# Supplementary material for: KCC2 overexpression prevents the paradoxical seizure-promoting action of somatic inhibition
Source: Nat Commun. 2019 Mar 15;10:1225. doi: 10.1038/s41467-019-08933-4 (PMC6420604; doi:10.1038/s41467-019-08933-4)
Supplement: Supplementary file 6 — Source Data [file 41467_2019_8933_MOESM6_ESM.xlsx]

## Sheet: Fig. 2
Figure 2e
	Duration of seizures (s)
		Light OFF	Light ON	Light OFF
	Animal1	4.0691	1.92	4.45614
	Animal2	2.34481	0.956444	1.4425
	Animal3	1.07965	0.8692	1.06093
	Animal4	3.45979	1.964	3.79593
	Animal5	2.58365	1.39147	2.8659
	Animal6	1.589	1.311	3.81198
	Animal7	4.73778	4.01944	5.89222
	Mean	2.83768	1.77594	3.33223
	STDV	1.32105	1.07604	1.69358
	SEM	0.499312	0.406705	0.640113
Figure 2f
	Frequency of events (s-1)
		Light OFF	Light ON	Light OFF
	Animal1	0.1	0.1	0.1
	Animal2	0.233333	0.416667	0.333333
	Animal3	0.433333	0.466667	0.533333
	Animal4	0.1	0.1	0.1
	Animal5	0.191667	0.25	0.208333
	Animal6	0.1	0.166667	0.233333
	Animal7	0.1	0.116667	0.1
	Mean	0.179762	0.230952	0.229762
	STDV	0.124337	0.153788	0.16014
	SEM	0.0469949	0.0581265	0.0605273

## Sheet: Fig. 3
Figure 3b
	Normalised duration
		0s delay				0.5s delay				2s delay				> 2s delay
		Light OFF	Light ON			Light OFF	Light ON			Light OFF	Light ON			Light OFF	Light ON
	Animal 1	100	26.1144		Animal 1	100	75.3554		Animal 1	100	100.79		Animal 1	100	132.335
	Animal 2	100	64.6795		Animal 2	100	91.0723		Animal 2	100	89.4082		Animal 2	100	140.029
	Animal 3	100	55.1289		Animal 3	100	127.786		Animal 3	100	76.8212		Animal 3	100	127.251
	Animal 4	100	77.7879		Animal 4	100	73.8097		Animal 4	100	127.502		Animal 4	100	121.095
	Animal 5	100	55.7474		Animal 5	100	46.383		Animal 5	100	91.8455		Animal 5	100	154.945
	Animal 6	100	61.3463		Animal 6	100	51.6484		Animal 6	100	192.964		Mean	100	135.131
	Animal 7	100	95.7456		Animal 7	100	111.891		Animal 7	100	206.701		STDV	0	13.0722
	Animal 8	100	87.4296		Mean	100	78.8016		Mean	100	114.861		SEM	0	5.84609
	Mean	100	65.4975		STDV	0	29.9192		STDV	0	52.5298
	STDV	0	20.367		SEM	0	11.3084		SEM	0	19.8544
	SEM	0	7.20083
	Seizure duration (s)
		0s delay				0.5s delay				2s delay				> 2s delay
		Light OFF	Light ON			Light OFF	Light ON			Light OFF	Light ON			Light OFF	Light ON
	Animal 1	6.36814	1.663		Animal 1	2.60271	1.96129		Animal 1	3.24867	3.27433		Animal 1	4.175	5.525
	Animal 2	3.03143	1.96071		Animal 2	2.22778	2.02889		Animal 2	8.516	7.614		Animal 2	6.87	9.62
	Animal 3	2.99933	1.6535		Animal 3	1.364	1.743		Animal 3	3.02	2.32		Animal 3	8.3575	10.635
	Animal 4	1.7558	1.3658		Animal 4	6.62888	4.89275		Animal 4	4.18033	5.33		Animal 4	2.92333	3.54
	Animal 5	3.49229	1.94686		Animal 5	3.91667	1.81667		Animal 5	5.825	5.35		Animal 5	5.318	8.24
	Animal 6	2.52538	1.54923		Animal 6	3.64	1.88		Animal 6	3.02	5.8275		Mean	5.52877	7.512
	Animal 7	1.59833	1.53033		Animal 7	5.25	5.87429		Animal 7	2.425	5.0125		STDV	2.14861	2.93478
	Animal 8	4.73778	4.14222		Mean	3.66143	2.88527		Mean	4.31929	4.96119		SEM	0.960886	1.31247
	Mean	3.31356	1.97646		STDV	1.81885	1.73246		STDV	2.16062	1.72719
	STDV	1.5838	0.898306		SEM	0.687461	0.65481		SEM	0.816638	0.652816
	SEM	0.559958	0.317599
	Paired duration comparison
		0s delay				0.5s delay				2s delay				2s delay
		Light OFF	Light ON			Light OFF	Light ON			Light OFF	Light ON			Light OFF	Light ON
	Seizure 1	17.609	1.377		Seizure 1	2.35	1.598		Seizure 1	2.416	3.013		Seizure 1	2.7	2.9
	Seizure 2	2.35	1.444		Seizure 2	3.367	1.852		Seizure 2	4.03	5		Seizure 2	4.4	7.5
	Seizure 3	5.335	1.466		Seizure 3	2.129	1.786		Seizure 3	3.3	1.81		Seizure 3	6.3	7.8
	Seizure 4	6.218	2.084		Seizure 4	7.567	4.163		Seizure 4	10.76	6.42		Seizure 4	3.3	3.9
	Seizure 5	1.997	1.499		Seizure 5	0.825	1.322		Seizure 5	9.16	8.95		Seizure 5	9.37	13.49
	Seizure 6	3.224	2.538		Seizure 6	0.902	1.399		Seizure 6	6.15	6.95		Seizure 6	7.26	11.14
	Seizure 7	7.844	1.233		Seizure 7	1.079	1.609		Seizure 7	10.53	9.32		Seizure 7	2.98	6.49
	Seizure 8	7.49	1.18		Seizure 8	2.11	1.52		Seizure 8	5.98	6.43		Seizure 8	7.87	7.36
	Seizure 9	2.16	1.68		Seizure 9	1.6	1.86		Seizure 9	2.4	2.1		Seizure 9	9.9	10.64
	Seizure 10	3.39	2.01		Seizure 10	1.56	1.83		Seizure 10	3.9	2.3		Seizure 10	9.63	5.63
	Seizure 11	2.36	6.14		Seizure 11	1.93	2.24		Seizure 11	2	2.5		Seizure 11	2.62	13.05
	Seizure 12	2.42	2.06		Seizure 12	2.64	1.98		Seizure 12	2.8	2.2		Seizure 12	11.28	13.22
	Seizure 13	4.56	1.13		Seizure 13	1.94	2.04		Seizure 13	4	2.5		Seizure 13	2.87	3.68
	Seizure 14	2.96	1.68		Seizure 14	2.73	1.87		Seizure 14	3.999	5.728		Seizure 14	2.9	4.04
	Seizure 15	1.48	2.15		Seizure 15	3.2	2.97		Seizure 15	4.142	4.852		Seizure 15	3	2.9
	Seizure 16	2.47	1.29		Seizure 16	2.34	1.95		Seizure 16	4.4	5.41		Seizure 16	6.99	5.3
	Seizure 17	1.22	1.58		Seizure 17	2.4	5.284		Seizure 17	8.01	7.53		Seizure 17	3.7	4
	Seizure 18	7.5	2.16		Seizure 18	1.345	0.783		Seizure 18	3.8	3.12		Seizure 18	6.7	7.5
	Seizure 19	1.83	1.81		Seizure 19	1.27	1.275		Seizure 19	2.08	2.79		Seizure 19	4.1	10.7
	Seizure 20	1.08	1.38		Seizure 20	1.35	0.496		Seizure 20	2.34	4.49		Seizure 20	5.1	13.7
	Seizure 21	1.52	1.2		Seizure 21	2.951	1.853		Seizure 21	4.37	6.43
	Seizure 22	1.156	4.141		Seizure 22	5.074	2.319		Seizure 22	2.14	4.86
	Seizure 23	3.53	0.61		Seizure 23	7.216	4.59		Seizure 23	3.23	7.53
	Seizure 24	0.62	2.62		Seizure 24	9.021	4.702		Seizure 24	2.56	5.36
	Seizure 25	4.54	0.64		Seizure 25	6.508	8.761		Seizure 25	2.8	5.92
	Seizure 26	1.97	0.5		Seizure 26	10.94	2.411		Seizure 26	2.32	5.58
	Seizure 27	6.18	1.41		Seizure 27	5.521	9.953		Seizure 27	2.02	3.19
	Seizure 28	1.168	1.184		Seizure 28	5.8	4.553
	Seizure 29	1.084	1.235		Seizure 29	2.36	1.17
	Seizure 30	1.151	1.085		Seizure 30	1.98	2.21
	Seizure 31	1.168	1.252		Seizure 31	3.27	4.14
	Seizure 32	0.9	0.95		Seizure 32	7.21	1.04
	Seizure 33	1.218	1.302		Seizure 33	7.03	1.22
	Seizure 34	1.034	1.051		Seizure 34	1.65	1.12
	Seizure 35	2.022	1.536		Seizure 35	2.6	1.63
	Seizure 36	1.43	1.17		Seizure 36	5.84	1.17
	Seizure 37	1.62	1.15		Seizure 37	2.49	1.38
	Seizure 38	1.15	1.02		Seizure 38	1.63	3.59
	Seizure 39	1.09	1		Seizure 39	2.86	1.47
	Seizure 40	1.7	1.87		Seizure 40	5.74	1.64
	Seizure 41	1.36	2.02		Seizure 41	5.65	1.32
	Seizure 42	1.35	1.24		Seizure 42	2.22	2.82
	Seizure 43	1.03	0.87		Seizure 43	10.23	6.35
	Seizure 44	1.8	1.17		Seizure 44	8.26	2.56
	Seizure 45	1.37	1.64		Seizure 45	3.47	2.64
	Seizure 46	1.39	1.22		Seizure 46	3.47	6.84
	Seizure 47	2.95	1.76		Seizure 47	3.6	3.23
	Seizure 48	1.57	1.4		Seizure 48	3.44	8.55
	Seizure 49	8	1.62		Seizure 49	4.28	10.95
	Seizure 50	1.42	1.35
	Seizure 51	1.74	1.2
	Seizure 52	3.18	2.85
	Seizure 53	1.791	1.064
	Seizure 54	1.658	2.517
	Seizure 55	2.644	1.327
	Seizure 56	4.075	2.037
	Seizure 57	4.557	4.66
	Seizure 58	4.626	1.533
	Seizure 59	5.095	0.49
	Seizure 60	2.6	1.28
	Seizure 61	1.31	0.55
	Seizure 62	1.97	1.55
	Seizure 63	1.85	1.31
	Seizure 64	1.61	1.65
	Seizure 65	1.44	1.2
	Seizure 66	2.08	1.44
	Seizure 67	2.59	3.07
	Seizure 68	0.83	2.82
	Seizure 69	5.41	1.53
	Seizure 70	2.62	2.47
	Seizure 71	5.96	0.61
	Seizure 72	2.56	0.66
	Seizure 73	1.434	1.414
	Seizure 74	1.582	1.583
	Seizure 75	1.498	1.793
	Seizure 76	1.73	1.372
	Seizure 77	1.701	1.016
	Seizure 78	2.59	1.7
	Seizure 79	2.25	2.58
	Seizure 80	6.49	2.63
	Seizure 81	5.85	2.83
	Seizure 82	10.68	7.99
	Seizure 83	2.79	2.76
	Seizure 84	3.5	2.76
	Seizure 85	6.32	10.91
	Seizure 86	2.17	3.12
Figure 3c
	Normalised seizure duration (%)
		>2s delay	shuffled data
	Animal 1	132.335	96.8102
	Animal 2	140.029	92.3611
	Animal 3	127.251	96.7519
	Animal 4	121.095	128.017
	Animal 5	154.945	97.0252
	Animal 6		99.8363
	Animal 7		73.0616
	Animal 8		114.909
	Animal 9		95.7456
	Mean	135.131	99.3909
	STDV	13.0722	15.1478
	SEM	5.84609	5.04926
Figure 3d
	0s delay control >2.5s
	Paired duration comparison (s)
		Light OFF	Light ON
	Seizure 1	17.609	1.377
	Seizure 2	5.335	1.466
	Seizure 3	6.218	2.084
	Seizure 4	3.224	2.538
	Seizure 5	7.844	1.233
	Seizure 6	7.49	1.18
	Seizure 7	3.39	2.01
	Seizure 8	4.56	1.13
	Seizure 9	2.96	1.68
	Seizure 10	7.5	2.16
	Seizure 11	3.53	0.61
	Seizure 12	4.54	0.64
	Seizure 13	6.18	1.41
	Seizure 14	2.95	1.76
	Seizure 15	8	1.62
	Seizure 16	3.18	2.85
	Seizure 17	2.644	1.327
	Seizure 18	4.075	2.037
	Seizure 19	4.557	4.66
	Seizure 20	4.626	1.533
	Seizure 21	5.095	0.49
	Seizure 22	2.6	1.28
	Seizure 23	2.59	3.07
	Seizure 24	5.41	1.53
	Seizure 25	2.62	2.47
	Seizure 26	5.96	0.61
	Seizure 27	2.56	0.66
	Seizure 28	2.59	1.7
	Seizure 29	6.49	2.63
	Seizure 30	5.85	2.83
	Seizure 31	10.68	7.99
	Seizure 32	2.79	2.76
	Seizure 33	3.5	2.76
	Seizure 34	6.32	10.91
Figure 3e
	0s delay control >2.5s
	Seizure duration (s)
		Light OFF	Light ON
	Animal 1	8.046	1.7396
	Animal 2	5.18	1.632
	Animal 3	4.75	0.886667
	Animal 4	4.71	2.07667
	Animal 5	4.1994	2.0094
	Animal 6	3.828	1.668
	Animal 7	5.46	4.51143
	Mean	5.16763	2.07482
	STDV	1.38363	1.14215
	SEM	0.522962	0.431692

## Sheet: Fig. 4
Figure 4b
	Normalised peak amplitude
	Non-transduced neurons
		Pulse 1	Pulse 2	Pulse 3	Pulse 4	Pulse 5	Pulse 6	Pulse 7	Pulse 8	Pulse 9	Pulse 10
	Cell1	100	91.4129	80.1785	56.3056	48.4525	44.0143	21.1278	12.5569	17.9004	20.1372
	Cell2	100	75.1459	62.0221	53.9102	48.4876	49.671	50.8863	50.8556	50.6475	47.412
	Cell3	100	120.586	99.1773	86.828	68.8509	51.1391	41.9653	28.8246	18.2329	14.9201
	Cell4	100	79.5399	68.2068	63.293	61.8378	61.6657	58.2064	56.3257	55.1288	57.0499
	Cell5	100	101.864	86.6192	79.3107	75.3175	73.7214	74.549	73.3501	70.3375	66.4833
	Cell6	100	88.5217	81.9881	78.641	76.6042	77.4004	78.058	78.3411	77.6727	74.726
	Mean	100	92.8451	79.6987	69.7148	63.2584	59.602	54.1321	50.0423	48.32	46.7881
	STDV	0	16.5041	13.2462	13.6781	12.6033	13.6647	21.2309	25.4541	25.4115	24.4947
	SEM	0	6.73778	5.40772	5.58406	5.14528	5.5786	8.66747	10.3916	10.3742	9.99994
	Transduced neurons
		Pulse 1	Pulse 2	Pulse 3	Pulse 4	Pulse 5	Pulse 6	Pulse 7	Pulse 8	Pulse 9	Pulse 10
	Cell1	100	115.022	121.673	138.543	128.59	123.217	106.33	95.8002	96.8711	85.7697
	Cell2	100	98.4797	82.0258	97.7549	79.8901	92.682	80.0955	57.598	52.2711	48.1829
	Cell3	100	109.497	115.112	116.428	100.036	112.808	152.291	153.51	129.505	118.343
	Cell4	100	87.6628	78.5335	67.3719	58.6354	57.2263	48.774	43.0014	43.8559	42.4209
	Cell5	100	95.5287	89.4577	83.6582	81.4331	81.2397	78.6006	85.6112	83.4205	80.0359
	Cell6	100	121.669	126.21	115.868	101.438	90.266	80.9756	67.7039	67.1153	68.8107
	Cell7	100	120.755	116.483	124.632	109.136	95.6866	79.7924	78.187	67.6018	59.1728
	Mean	100	106.945	104.214	106.322	94.1655	93.3037	89.5513	83.0588	77.2344	71.8194
	STDV	0	13.2482	20.1142	24.7348	22.821	21.3607	32.2973	35.6945	29.122	25.8794
	SEM	0	5.00734	7.60247	9.34888	8.62554	8.07357	12.2072	13.4913	11.0071	9.7815
Figure 4f
		Peak photocurrents (pA)
		Halo		Halo+KCC2
	Cell1	125	Cell1	80
	Cell2	120	Cell2	80
	Cell3	120	Cell3	120
	Cell4	100	Cell4	140
	Cell5	150	Cell5	140
	Cell6	160	Cell6	130
	Cell7	170	Cell7	140
	Mean	135	Mean	118.571
	STDV	25.3311	STDV	27.3426
	SEM	9.57427	SEM	10.3345
Figure 4g
	Normalised peak amplitude
	Time	Halo	Halo+KCC2
	0	199.025	192.031
	10	166.11	136.82
	20	139.106	119.916
	30	145.728	111.381
	40	127.411	113.691
	50	123.106	101.056
	60	107.053	97.5465
	70	113.468	102.051
	80	124.918	95.0643
	90	112.298	98.0379
	100	129.289	98.87
	110	100.562	95.1559
	120	114.581	99.9398
Figure 4h
	Normalised peak amplitude
	HALO												HALO +KCC2
	Time	Cell1	Cell2	Cell3*	Cell4	Cell5	Cell6	Cell7	Mean	STDV	SEM		Cell1	Cell2#	Cell3	Cell4	Cell5	Cell6*	Cell7	Mean	STDV	SEM
	0	-90.1453	-97.0958	-116.487	-107.918	-95.7113	-104.208	-106.963	-102.647	8.90317	3.36508		-96.952		-101.731	-97.6559	-101.01	-119.94	-96.3032	-102.265	8.93621	3.64819
	10	-96.7307	-97.4369	-103.227	-99.955	-93.637	-105.976	-106.385	-100.478	4.88264	1.84547		-96.8638		-106.854	-101.711	-99.7555	-102.412	-100.322	-101.32	3.32491	1.35739
	20	-97.3816	-88.3185	-106.464	-102.103	-98.3926	-101.89	-105.097	-99.9494	6.0777	2.29716		-104.755		-100.259	-102.298	-101.886	-108.766	-97.5949	-102.593	3.84165	1.56835
	30	-97.8091	-80.0078	-96.3236	-101.963	-103.5	-100.66	-97.6944	-96.8512	7.85767	2.96992		-95.2524		-96.845	-99.4906	-102.239	-101.861	-93.4803	-98.1947	3.5828	1.46267
	40	-97.5932	-103.407	-95.7336	-102.206	-74.5085	-100.528	-109.975	-97.7073	11.2047	4.23499		-88.4859		-98.5423	-98.5641	-100.477	-93.8959	-96.821	-96.131	4.34836	1.77521
	50	-92.4201	-109.848	-79.6959	-102.419	-108.156	-101.421	-98.7841	-98.9635	10.288	3.88851		-104.973		-97.7214	-103.684	-104.305	-99.7937	-78.847	-98.2206	9.90469	4.04357
	60	-101.644	-101.192	-90.792	-96.8935	-97.4631	-102.455	-96.3953	-98.1193	4.06729	1.53729		-103.839	-129.123	-99.3975	-99.0735	-104.406	-99.9309	-99.5005	-105.039	10.848	4.10016
	70	-85.7229	-103.426	-93.8832	-107.913	-90.1126	-97.8421	-95.3145	-96.3164	7.58289	2.86606		-114.542	-120.377	-92.1897	-95.6047	-101.099	-97.9188	-95.1068	-102.405	10.7703	4.07077
	80	-100.544	-89.5159	-88.2372	-109.97	-96.6736	-100.956	-100.683	-98.0829	7.46887	2.82297		-101.905	-105.131	-94.3026	-102.638	-100.165	-122.976	-103.285	-104.343	8.90715	3.36659
	90	-100.035	-101.123	-84.9185	-86.9354	-104.749	-95.4686	-101.512	-96.3917	7.67714	2.90168		-101.026	-105.076	-97.4854	-103.017	-98.3358	-97.3668	-100.49	-100.4	2.91753	1.10272
	100	-100.633	-121.096	-104.369	-100.289	-99.9617	-92.5059	-98.6302	-102.498	8.93468	3.37699		-99.8951	-106.132	-98.0796	-99.11	-96.9983	-92.9891	-105.694	-99.8426	4.69936	1.77619
	110	-105.417	-77.1233	-103.664	-85.5263	-103.472	-104.955	-97.1805	-96.7625	11.1563	4.21669		-101.411	-98.7603	-95.6826	-101.3	-94.837	-98.5253	-103.169	-99.0978	3.08315	1.16532
	120	-101.992	-100.194	-130.451	-98.3292	-103.975	-102.577	-93.7712	-104.47	11.9405	4.51309		-102.481	-100.847	-98.2332	-103.876	-97.4688	-95.9284	-100.641	-99.925	2.83941	1.07319
	130	-96.6223	-117.461	-105.661	-93.0217	-104.791	-98.6771	-99.473	-102.244	8.02878	3.03459		-98.1803	-86.0186	-100.175	-103.59	-100.584	-95.6212	-104.978	-98.4496	6.31374	2.38637
	140	-106.681	-114.344	-104.551	-98.2311	-103.006	-98.6685	-96.3834	-103.124	6.1889	2.33918		-98.4615	-98.6986	-104.372	-98.4345	-97.5439	-90.5713	-99.1315	-98.1733	4.04055	1.52719
	150	-110.291	-88.346	-90.4927	-104.044	-105.969	-95.6658	-100.727	-99.3623	8.17078	3.08826		-100.344	-92.8033	-107.094	-97.9452	-101.582	-91.1075	-109.7	-100.082	6.85651	2.59152
	160	-109.052	-107.021	-103.294	-106.556	-107.04	-99.602	-94.7941	-103.909	5.08193	1.92079		-96.2451	-91.6605	-106.536	-98.8535	-100.249	-96.545	-107.009	-99.5854	5.59158	2.11342
	170	-109.323	-103.405	-101.832	-97.5128	-108.916	-96.0075	-100.286	-102.469	5.17859	1.95732		-94.6488	-94.4286	-104.567	-93.246	-98.0821	-94.0263	-107.995	-98.1421	5.84917	2.21078
	180
	190
	200
	210
	220
	230
	240
	250	-199.025	-225.139	-111.214	-122.054	-165.812	-196.723	-150.055	-167.146	42.2488	15.9685		-153.794	-125.509	-192.031	-166.204	-184.117	-138.083	-236.161	-170.843	37.265	15.2134
	260	-166.11	-184.249	-126.198	-105.568	-134.884	-152.973	-122.667	-141.807	27.3489	10.3369		-131.464	-122.018	-136.82	-124.062	-136.339	-120.427	-183.924	-136.436	21.9745	8.30558
	270	-139.106	-196.078	-91.8224	-112.591	-131.262	-141.052	-112.776	-132.098	33.1648	12.5351		-125.394	-98.5705	-119.916	-112.521	-111.309	-113.639	-145.291	-118.091	14.574	5.50846
	280	-145.728	-166.447	-102.122	-101.715	-130.219	-124.802	-109.597	-125.804	24.0593	9.09357		-120.62	-89.3816	-111.381	-92.5459	-103.489	-105.603	-127.551	-107.224	13.9062	5.25604
	290	-127.411	-193.391	-92.1582	-103.991	-122.726	-130.995	-117.124	-126.828	32.3596	12.2308		-113.58	-110.72	-113.691	-79.278	-97.4399	-105.676	-119.596	-105.711	13.6052	5.14226
	300	-123.106	-167.741	-94.5511	-110.744	-130.2	-126.665	-111.655	-123.523	22.9253	8.66494		-111.064	-100.642	-101.056	-103.386	-92.9514	-88.0005	-104.849	-100.278	7.65993	2.89518
	310	-107.053	-162.642	-106.026	-89.4073	-124.613	-125.087	-103.114	-116.849	23.7344	8.97077		-107.116	-93.6967	-97.5465	-98.5139	-95.3012		-116.75	-101.487	8.80872	3.59615
	320	-113.468	-158.018	-90.4586	-87.4331	-119.799	-124.429	-105.117	-114.103	23.8716	9.0226		-111.186	-93.9462	-102.051	-93.2707	-94.3249		-116.783	-101.927	10.0285	4.09412
	330	-124.918	-172.317		-92.3166	-118.531	-125.181	-105.952	-123.203	27.1752	11.0942		-106.738	-89.2975	-95.0643	-94.2446	-87.8994		-97.6811	-95.1541	6.75765	2.7588
	340	-112.298	-156.992		-87.0519	-90.5008	-119.557	-107.94	-112.39	25.2255	10.2983		-87.481	-87.0254	-98.0379	-91.0707	-87.441		-98.8745	-91.6551	5.47388	2.2347
	350	-129.289	-150.872		-92.0121	-114.913	-120.503	-114.214	-120.301	19.3999	7.91998		-113.761	-77.9755	-98.87	-91.4733	-83.9803		-94.4098	-93.4117	12.4569	5.08549
	360	-100.562	-163.427		-92.7938	-112.249	-122.002	-110.758	-116.965	24.8925	10.1623		-121.876	-73.0832	-95.1559	-108.681	-81.4503		-107.147	-97.8989	18.2789	7.46232
	370	-114.581	-97.2939		-87.6865	-109.404	-117.87	-114.113	-106.825	11.824	4.82714		-122.961	-73.1791	-99.9398	-77.9681	-83.0902		-104.077	-93.536	13.6459	5.5709
	*: Current amplitudes recovered to the baseline before the cell was lost, therefore, these data included in the analysis; Tau was calculated using single exponential fitting curve with y0=-100 as in all other recordings.
	#: Amplitudes stable over the last 90 seconds of baseline, therefore, included in the analysis.
Figure 4i
	Recovery time constant (s)
		Halo		Halo+KCC2
	Cell1	38.258	Cell1	38.993
	Cell2	112.68	Cell2	9.7293
	Cell3	14.39	Cell3	12.991
	Cell4	14.958	Cell4	8.9268
	Cell5	56.394	Cell5	10.352
	Cell6	55.355	Cell6	15.442
	Cell7	33.264	Cell7	19.736
	Mean	46.4713	Mean	16.5957
	STDV	33.7272	STDV	10.5733
	SEM	12.7477	SEM	3.99633

## Sheet: Fig. 5
Figure 5d
	Seizure duration (s)
		Light Off	Light ON	Light Off
	Animal 1	2.36163	1.64772	1.85344
	Animal 2	1.2185	1.14375	3.20625
	Animal 3	2.02547	1.81175	1.7646
	Animal 4	2.35508	1.62852	1.99902
	Animal 5	2.955	2.56125	2.10375
	Animal 6	2.15425	1.196	2.56892
	Animal 7	2.50998	1.42007	1.94466
	Animal 8	3.53803	2.19133	2.82815
	Animal 9	2.47667	1.54807	2.1985
	Animal 10	1.41567	1.23683	1.198
	Mean	2.30103	1.63853	2.16653
	STDV	0.674303	0.452782	0.573541
	SEM	0.213233	0.143182	0.18137
Figure 5e
	Normalised seizure duration (%)
		0s delay				0.5s delay				2s delay				> 2s delay
		Light OFF	Light ON			Light OFF	Light ON			Light OFF	Light ON			Light OFF	Light ON
	Animal 1	100	69.0239		Animal 1	100	102.748		Animal 1	100	70.33		Animal 1	100	106.628
	Animal 2	100	86.0689		Animal 2	100	74.1957		Animal 2	100	116.21		Animal 2	100	113.485
	Animal 3	100	84.1161		Animal 3	100	73.7608		Animal 3	100	87.16		Animal 3	100	100.421
	Animal 4	100	67.0964		Animal 4	100	98.4956		Animal 4	100	78.86		Animal 4	100	111.966
	Animal 5	100	86.6751		Animal 5	100	63.3652		Animal 5	100	85.53		Animal 5	100	109.028
	Animal 6	100	56.4388		Animal 6	100	91.9903		Animal 6	100	143.55		Animal 6	100	86.7808
	Animal 7	100	55.1757		Animal 7	100	87.421		Animal 7	100	96.55		Animal 7	100	67.1724
	Animal 8	100	61.6399		Mean	100	84.5681		Mean	100	96.8838		Animal 8	100	99.3651
	Animal 9	100	65.5002		STDV	0	14.501		STDV	0	25.1815		Mean	100	99.3558
	Animal 10	100	92.4322		SEM	0	5.48087		SEM	0	9.5177		STDV	0	15.5845
	Mean	100	72.4167										SEM	0	5.50994
	STDV	0	13.6769
	SEM	0	4.32502
Figure 5f
	Normalised seizure duration (%)
			0s delay					0.5s delay					2s delay					>2s delay
		GFP		KCC2			GFP		KCC2			GFP		KCC2			GFP		KCC2
	Animal 1	68.0819	Animal 1	69.0239		Animal 1	82.2182	Animal 1	102.748		Animal 1	120.562	Animal 1	70.3337		Animal 1	113.668	Animal 1	106.628
	Animal 2	67.5801	Animal 2	86.0689		Animal 2	88.4507	Animal 2	74.1957		Animal 2	112.6	Animal 2	116.214		Animal 2	115.454	Animal 2	113.485
	Animal 3	59.2066	Animal 3	84.1161		Animal 3	72.1509	Animal 3	73.7608		Animal 3	115.915	Animal 3	87.1585		Animal 3	132.65	Animal 3	100.421
	Animal 4	90.2169	Animal 4	67.0964		Animal 4	85.7224	Animal 4	98.4956		Animal 4	113.668	Animal 4	78.8574		Animal 4	150.183	Animal 4	111.966
	Animal 5	91.5718	Animal 5	86.6751		Animal 5	63.1967	Animal 5	63.3652		Animal 5	103.157	Animal 5	85.5286		Animal 5	161.431	Animal 5	109.028
	Animal 6	97.561	Animal 6	56.4388		Animal 6	77.1538	Animal 6	91.9903		Mean	112.269	Animal 6	143.547		Animal 6	201.23	Animal 6	86.7808
	Animal 7	53.7279	Animal 7	55.1757		Animal 7	108.404	Animal 7	87.421		STDV	6.38397	Animal 7	96.5472		Mean	150.785	Animal 7	67.1724
	Animal 8	65.3165	Animal 8	61.6399		Animal 8	115.99	Mean	84.5681		SEM	2.855	Mean	96.8838		STDV	33.0524	Animal 8	99.3651
	Mean	74.1578	Animal 9	65.5002		Mean	93.05	STDV	14.501				STDV	25.1815		SEM	13.4936	Mean	99.3558
	STDV	16.5103	Animal 10	92.4322		STDV	17.7615	SEM	5.48087				SEM	9.5177				STDV	15.5845
	SEM	5.83726	Mean	72.4167		SEM	6.27964											SEM	5.50994
			STDV	13.6769
			SEM	4.32502

## Sheet: Supp. Fig. 1
Supplementary Figure 1a
	Normalised peak amplitude (%)
		Baseline	PTX	PTX, NBQX, APV
	Cell1	100	8.64104	3.08646
	Cell2	100	3.09657	2.73227
	Cell3	100	3.84601	2.99134
	Mean	100	5.19454	2.93669
	STDV	0	3.00818	0.183309
	SEM	0	1.73678	0.105834
Supplementary Figure 1b
	Charge transfert (nC)
		Protocol 1	Protocol 2
	Cell1	0.441242	0.458781
	Cell2	0.59576	0.662394
	Cell3	0.803466	0.83131
	Cell4	0.448718	0.417488
	Cell5	1.68535	1.63324
	Cell6	1.07555	1.15718
	Mean	0.841681	0.860066
	STDV	0.478159	0.465378
	SEM	0.195208	0.18999
	Charge transfert (nC)
		Protocol 1	Protocol 3
	Cell1	1.40076	0.94561
	Cell2	0.328425	0.269343
	Cell3	2.15921	1.15247
	Cell4	2.47795	1.10281
	Cell5	1.63499	1.93536
	Cell6	0.441242	0.549822
	Cell7	0.59576	0.853897
	Cell8	0.803466	0.769778
	Mean	1.23023	0.947386
	STDV	0.813559	0.492864
	SEM	0.287637	0.174254

## Sheet: Supp. Fig. 3
Supplementary Figure 3
		Animal 1
		Duration (Light ON\Light OFF) (%)	Time interval (s)
	Stimulation 1	7.81986	14.593
	Stimulation 2	61.4468	11.069
	Stimulation 3	27.4789	14.154
	Stimulation 4	33.5156	13.439
	Stimulation 5	75.0626	13.14
	Stimulation 6	78.7221	5.997
	Stimulation 7	15.719	7.07
	Mean	26.1144	11.3517
	STDV	28.7428	3.48806
	SEM	10.8638	1.31836
		Animal 2
		Duration (Light ON\Light OFF) (%)	Time interval (s)
	Stimulation 1	15.7543	11.36
	Stimulation 2	77.7778	9.42
	Stimulation 3	59.292	12.24
	Stimulation 4	260.169	9.18
	Stimulation 5	85.124	7.43
	Stimulation 6	24.7807	45.59
	Stimulation 7	56.7568	1.49
	Stimulation 8	145.27	1.72
	Stimulation 9	52.2267	0.69
	Stimulation 10	129.508	0.8
	Stimulation 11	28.8	0.63
	Stimulation 12	98.9071	0.15
	Stimulation 13	127.778	0.28
	Stimulation 14	78.9474	0.28
	Mean	64.6795	7.23286
	STDV	63.4495	11.9615
	SEM	16.9576	3.19684
		Animal 3
		Duration (Light ON\Light OFF) (%)	Time interval (s)
	Stimulation 1	358.218	2.607
	Stimulation 2	17.2805	4.68
	Stimulation 3	422.581	0.54
	Stimulation 4	14.0969	5.17
	Stimulation 5	25.3807	2.66
	Stimulation 6	22.8155	1.75
	Mean	55.1289	2.90117
	STDV	192.449	1.75253
	SEM	78.567	0.715468
		Animal 4
		Duration (Light ON\Light OFF) (%)	Time interval (s)
	Stimulation 1	101.37	1.971
	Stimulation 2	113.93	1.687
	Stimulation 3	94.2659	1.62
	Stimulation 4	107.192	1.72
	Stimulation 5	105.556	1.502
	Stimulation 6	106.897	1.152
	Stimulation 7	101.644	1.888
	Stimulation 8	75.9644	1.185
	Stimulation 9	81.8182	2.005
	Stimulation 10	70.9877	1.37
	Stimulation 11	88.6957	1.52
	Stimulation 12	91.7431	0.52
	Stimulation 13	110	0.96
	Stimulation 14	148.529	2.59
	Stimulation 15	91.8519	2.88
	Stimulation 16	84.466	0.72
	Stimulation 17	65	0.93
	Stimulation 18	119.708	1.22
	Stimulation 19	87.7698	2.27
	Stimulation 20	59.661	3.19
	Stimulation 21	89.172	2.5
	Stimulation 22	20.25	1.6
	Stimulation 23	95.0704	2.85
	Stimulation 24	68.9655	1.92
	Stimulation 25	89.6226	0.81
	Mean	77.7879	1.7032
	STDV	24.0827	0.713581
	SEM	4.81654	0.142716
		Animal 5
		Duration (Light ON\Light OFF) (%)	Time interval (s)
	Stimulation 1	59.4082	6.509
	Stimulation 2	151.809	6.745
	Stimulation 3	50.1891	9.367
	Stimulation 4	49.9877	11.686
	Stimulation 5	102.26	12.824
	Stimulation 6	33.1388	13.09
	Stimulation 7	9.61727	13.255
	Mean	55.7474	10.4966
	STDV	47.4031	2.95571
	SEM	17.9167	1.11715
		Animal 6
		Duration (Light ON\Light OFF) (%)	Time interval (s)
	Stimulation 1	91.4286	2.59
	Stimulation 2	41.9847	0.98
	Stimulation 3	78.6802	0.51
	Stimulation 4	70.8108	1.28
	Stimulation 5	102.484	5.29
	Stimulation 6	83.3333	3.71
	Stimulation 7	69.2308	4.25
	Stimulation 8	118.533	3.14
	Stimulation 9	339.759	1.97
	Stimulation 10	28.281	2.18
	Stimulation 11	94.2748	5.65
	Stimulation 12	10.2349	8
	Stimulation 13	25.7813	7.33
	Mean	63.6737	3.60615
	STDV	82.1206	2.38861
	SEM	22.7762	0.662481
		Animal 7
		Duration (Light ON\Light OFF) (%)	Time interval (s)
	Stimulation 1	98.6053	6.245
	Stimulation 2	100.063	5.781
	Stimulation 3	119.693	11.963
	Stimulation 4	79.3064	30.377
	Stimulation 5	59.7296	4.369
	Mean	90.3461	11.747
	STDV	22.7854	10.81
	SEM	10.1899	4.83437
		Animal 8
		Duration (Light ON\Light OFF) (%)	Time interval (s)
	Stimulation 1	65.6371	5.36
	Stimulation 2	40.5239	7.67
	Stimulation 3	48.3761	7.77
	Stimulation 4	74.8127	8.4
	Stimulation 5	98.9247	6.29
	Stimulation 6	78.8571	0.45
	Stimulation 7	143.779	3.7
	Mean	82.6269	5.81333
	STDV	43.9429	2.55907
	SEM	16.6726	1.0237

## Sheet: Supp. Fig. 4
Supplementary Figure 4a
	IPSC Frequency (s-1)
		Light OFF	Light ON	Light OFF
	Pulse 1	0.37	0.17	0.34
	Pulse 2	1.28	0.32	0.75
	Pulse 3	0.95	0.26	0.62
	Pulse 4	0.82	0.33	0.76
	Pulse 5	0.68	0.49	0.76
	Pulse 6	0.81	0.24	0.57
	Pulse 7	0.67	0.35	0.59
	Mean	0.797143	0.308571	0.627143
	STDV	0.279745	0.101231	0.151406
	SEM	0.105734	0.0382615	0.0572261
Supplementary Figure 4b
	Membrane potential (mV)
		Light OFF	Light ON	Light OFF
	Pulse 1	-62.3474	-63.8776	-60.8659
	Pulse 2	-61.0831	-64.6999	-61.0701
	Pulse 3	-62.1883	-65.12	-60.8886
	Pulse 4	-63.8428	-67.2255	-62.1443
	Pulse 5	-63.2019	-66.5538	-61.3341
	Pulse 6	-63.446	-66.1906	-61.4245
	Pulse 7	-64.1414	-66.6568	-62.5934
	Mean	-62.893	-65.7606	-61.4744
	STDV	1.07485	1.21411	0.65828
	SEM	0.406257	0.458892	0.248806

## Sheet: Supp. Fig. 5
Supplementary Figure 5c
	Normalised seizure duration (%)
		0s delay				0.5s delay				2s delay				>2s delay
		Light OFF	Light ON			Light OFF	Light ON			Light OFF	Light ON			Light OFF	Light ON
	Animal 1	100	97.9981		Animal 1	100	109.18		Animal 1	100	108.033		Animal 1	100	82.5876
	Animal 2	100	46.5244		Animal 2	100	95.258		Animal 2	100	104.534		Animal 2	100	78.1724
	Animal 3	100	98.4011		Animal 3	100	94.0636		Animal 3	100	100		Animal 3	100	79.9533
	Animal 4	100	137.117		Animal 4	100	93.5335		Animal 4	100	106.077		Animal 4	100	73.5555
	Animal 5	100	78.0185		Animal 5	100	118.36		Animal 5	100	89.0008		Animal 5	100	52.8467
	Animal 6	100	89.9235		Animal 6	100	114.846		Mean	100	101.579		Animal 6	100	84.17
	Animal 7	100	118.274		Animal 7	100	92.2456		STDV	0	7.6046		Mean	100	70.8504
	Animal 8	100	70.4358		Mean	100	102.246		SEM	0	3.40088		STDV	0	11.5658
	Animal 9	100	97.0316		STDV	0	11.1726						SEM	0	4.72173
	Animal 10	100	107.431		SEM	0	4.24759
	Animal 11	100	120.189
	Mean	100	96.4859
	STDV	0	25.2435
	SEM	0	7.61121
Supplementary Figure 5d
	Normalised seizure duration (%)
		>2s delay	shuffled data
	Animal 1	82.5876	106.951
	Animal 2	78.1724	86.4301
	Animal 3	79.9533	106.576
	Animal 4	73.5555	96.7309
	Animal 5	52.8467	112.689
	Animal 6	84.17	93.3208
	Animal 7		109.125
	Animal 8		103.552
	Animal 9		93.2773
	Mean	70.8504	100.824
	STDV	11.5658	8.83722
	SEM	4.72173	2.94574
Supplementary Figure 5e
	Normalised seizure duration (%)
		PV-ChR2		PV-Arch3.0
	Animal 1	132.335	Animal 1	82.5876
	Animal 2	140.029	Animal 2	78.1724
	Animal 3	127.251	Animal 3	79.9533
	Animal 4	121.095	Animal 4	73.5555
	Animal 5	154.945	Animal 5	52.8467
			Animal 6	84.17
	Mean	135.131	Mean	70.8504
	STDV	13.0722	STDV	11.5658
	SEM	5.84609	SEM	4.72173

## Sheet: Supp. Fig. 6
Supplementary Figure 6c
	Normalised seizure duration (%)
		0s delay				0.5s delay				2s delay				>2s delay
		Light OFF	Light ON			Light OFF	Light ON			Light OFF	Light ON			Light OFF	Light ON
	Animal 1	100	49.1312		Animal 1	100	89.0482		Animal 1	100	81.2051		Animal 1	100	100.283
	Animal 2	100	78.8245		Animal 2	100	92.8071		Animal 2	100	90.4385		Animal 2	100	95.5975
	Animal 3	100	90.056		Animal 3	100	95.1267		Animal 3	100	71.1597		Animal 3	100	119.091
	Animal 4	100	55.9481		Animal 4	100	93.7247		Animal 4	100	81.9375		Animal 4	100	80.6036
	Animal 5	100	68.9848		Animal 5	100	96.2245		Animal 5	100	70.1766		Animal 5	100	89.0406
	Animal 6	100	83.7115		Animal 6	100	48.7364		Mean	100	81.9122		Mean	100	95.9211
	Animal 7	100	93.8723		Animal 7	100	96.6965		STDV	0	7.53198		STDV	0	12.9069
	Animal 8	100	105.949		Animal 8	100	106.41		SEM	0	3.3684		SEM	0	5.77215
	Animal 9	100	87.487		Mean	100	84.2274
	Animal 10	100	95.9421		STDV	0	16.2184
	Animal 11	100	78.0998		SEM	0	5.73408
	Animal 12	100	83.7418
	Animal 13	100	80.9491
	Mean	100	78.196
	STDV	0	15.0667
	SEM	0	4.17876

## Sheet: Supp. Fig. 7
Supplementary Figure 7a
	Paired comparison 0s delay								Seizure duration (s) 0s delay
		GFP				KCC2				GFP				KCC2
		Light OFF	Light ON			Light OFF	Light ON			Light OFF	Light ON			Light OFF	Light ON
	Seizure 1	2.82	2.69		Seizure 1	1.749	1.602		Animal 1	2.01115	1.36923		Animal 1	2.3728	1.6378
	Seizure 2	1.563	1.278		Seizure 2	1.715	1.707		Animal 2	2.05978	1.392		Animal 2	1.2185	1.04875
	Seizure 3	8.442	1.322		Seizure 3	1.83	1.626		Animal 3	1.63173	0.966091		Animal 3	2.14822	1.807
	Seizure 4	1.73	1.27		Seizure 4	1.56	1.582		Animal 4	1.506	1.35867		Animal 4	2.41425	1.61988
	Seizure 5	1.5	1.42		Seizure 5	1.465	1.38		Animal 5	1.69867	1.5555		Animal 5	2.955	2.56125
	Seizure 6	1.58	1.19		Seizure 6	1.709	1.491		Animal 6	1.845	1.8		Animal 6	2.14956	1.21319
	Seizure 7	1.31	1.52		Seizure 7	1.38	1		Animal 7	4.68533	2.51733		Animal 7	2.5011	1.38
	Seizure 8	1.38	1.75		Seizure 8	7.65	1.15		Animal 8	1.31667	0.86		Animal 8	3.51455	2.16636
	Seizure 9	1.99	1.75		Seizure 9	2.57	3.29		Mean	2.09429	1.47735		Animal 9	2.47667	1.62222
	Seizure 10	1.3	1.3		Seizure 10	2.1	1.55		STDV	1.07604	0.516491		Animal 10	1.10428	1.02071
	Seizure 11	1.04	0.93		Seizure 11	1.074	0.905		SEM	0.380437	0.182607		Mean	2.28549	1.60772
	Seizure 12	1.44	1.26		Seizure 12	1.42	1.18						STDV	0.717798	0.486121
	Seizure 13	0.95	0.9		Seizure 13	1.11	0.76						SEM	0.226988	0.153725
	Seizure 14	1.09	0.97		Seizure 14	1.27	1.35
	Seizure 15	1.322	1.129		Seizure 15	1.217	1.136
	Seizure 16	1.203	0.982		Seizure 16	1.217	1.197
	Seizure 17	1.313	1.248		Seizure 17	1.61	1.43
	Seizure 18	1.685	1.54		Seizure 18	1.71	1.68
	Seizure 19	1.403	1.717		Seizure 19	2.54	1.28
	Seizure 20	2.165	1.559		Seizure 20	3.1	2.16
	Seizure 21	2.006	1.559		Seizure 21	1.89	1.89
	Seizure 22	6.62	1.68		Seizure 22	1.84	4.19
	Seizure 23	0.7	0.7		Seizure 23	4.21	1.3
	Seizure 24	2.6	2.73		Seizure 24	7.188	1
	Seizure 25	0.93	0.96		Seizure 25	1.155	1.337
	Seizure 26	0.686	0.8		Seizure 26	1.533	1.594
	Seizure 27	0.848	0.626		Seizure 27	1.886	1.288
	Seizure 28	0.895	0.82		Seizure 28	1.569	1.618
	Seizure 29	0.993	0.728		Seizure 29	1.593	1.702
	Seizure 30	1.003	0.675		Seizure 30	2.21	2.38
	Seizure 31	0.967	0.763		Seizure 31	2.18	2.04
	Seizure 32	1.34	0.88		Seizure 32	2.2	1.7
	Seizure 33	1.64	1.52		Seizure 33	2.3	4.19
	Seizure 34	1.72	1.13		Seizure 34	2.26	1.72
	Seizure 35	2.28	1.14		Seizure 35	2.2	5.97
	Seizure 36	3.41	0.77		Seizure 36	4.1	4.68
	Seizure 37	3.17	1.45		Seizure 37	2.36	1.48
	Seizure 38	1.218	0.996		Seizure 38	5.57	2.29
	Seizure 39	1.57	1.58		Seizure 39	1.75	1.33
	Seizure 40	1.73	1.5		Seizure 40	3.1	3.1
	Seizure 41	1.648	1.403		Seizure 41	1.72	1.23
	Seizure 42	1.4	1.398		Seizure 42	2.08	1.24
	Seizure 43	1.607	1.394		Seizure 43	1.79	1.65
	Seizure 44	1.633	1.56		Seizure 44	1.053	0.831
	Seizure 45	1.874	1.658		Seizure 45	1.21	0.88
	Seizure 46	3.995	2.402		Seizure 46	1.31	0.98
	Seizure 47	2.03	1.92		Seizure 47	1.42	1.07
	Seizure 48	1.58	1.33		Seizure 48	1.35	1.03
	Seizure 49	1.33	1.76		Seizure 49	6.5	1.36
	Seizure 50	2.05	1.54		Seizure 50	1.63	1.3
	Seizure 51	2.59	2.15		Seizure 51	1.65	1.89
	Seizure 52	1.88	1.96		Seizure 52	1.76	2.22
	Seizure 53	2.436	1.962		Seizure 53	1.62	1.85
	Seizure 54	2.347	2.577		Seizure 54	2.52	0.99
	Seizure 55	4.39	1.06		Seizure 55	1.64	1.13
	Seizure 56	7.23	4.53		Seizure 56	1.77	1.24
	Seizure 57	1.36	0.92		Seizure 57	5.43	0.96
	Seizure 58	1.44	1.01		Seizure 58	1.13	0.67
	Seizure 59	1.15	0.65		Seizure 59	2.4	1.01
					Seizure 60	1.311	1.058
					Seizure 61	5.393	1.604
					Seizure 62	5.73	2.77
					Seizure 63	1.61	1.1
					Seizure 64	1.84	1.22
					Seizure 65	3.57	0.74
					Seizure 66	1.51	1.46
					Seizure 67	1.354	1.149
					Seizure 68	1.264	1.41
					Seizure 69	1.429	1.289
					Seizure 70	1.03	1.51
					Seizure 71	1.56	1.59
					Seizure 72	3.41	1.4
					Seizure 73	1.56	1.97
					Seizure 74	1.34	2.61
					Seizure 75	1.14	1.33
					Seizure 76	1.02	1
					Seizure 77	2.17	1.43
					Seizure 78	11.02	4.6
					Seizure 79	7.54	4.1
					Seizure 80	1.231	0.969
					Seizure 81	3.839	0.709
					Seizure 82	2.583	1.769
					Seizure 83	1.426	0.741
					Seizure 84	2.038	2.584
					Seizure 85	3.023	1.589
					Seizure 86	3.92	2.209
					Seizure 87	1.53	1.43
					Seizure 88	2.7	2.6
					Seizure 89	0.800667	0.66425
					Seizure 90	0.747	0.682
					Seizure 91	0.831	1.232
					Seizure 92	1.181	0.865
					Seizure 93	1.606	1.378
					Seizure 94	1.46	1.303
Supplementary Figure 7b
	Paired comparison 0.5s delay								Seizure duration (s) 0.5s delay
		GFP				KCC2				GFP				KCC2
		Light OFF	Light ON			Light OFF	Light ON			Light OFF	Light ON			Light OFF	Light ON
	Seizure 1	3.631	1.559		Seizure 1	2.238	2.017		Animal 1	1.60339	1.31828		Animal 1	3.81514	3.92
	Seizure 2	1.2	1.13		Seizure 2	2.1	6.05		Animal 2	2.13	1.884		Animal 2	3.41923	2.53692
	Seizure 3	0.91	1.14		Seizure 3	2.518	8.503		Animal 3	1.29867	0.937		Animal 3	2.74875	2.0275
	Seizure 4	1.38	1.03		Seizure 4	1.53	1.83		Animal 4	1.4134	1.2116		Animal 4	2.825	2.7825
	Seizure 5	1.42	1.18		Seizure 5	1.24	0.88		Animal 5	2.22263	1.40462		Animal 5	2.73612	1.73375
	Seizure 6	1.24	0.89		Seizure 6	9.18	3.71		Animal 6	1.08333	0.835833		Animal 6	3.22643	2.968
	Seizure 7	1.84	1.26		Seizure 7	7.9	4.45		Animal 7	1.759	1.90683		Animal 7	2.26	1.97571
	Seizure 8	1.49	0.99		Seizure 8	4.49	2.82		Animal 8	5.2845	6.1295		Mean	3.00438	2.56348
	Seizure 9	1.53	1.32		Seizure 9	1.71	1.9		Mean	2.09936	1.95346		STDV	0.516774	0.74985
	Seizure 10	1.32	1.17		Seizure 10	1.77	1.66		STDV	1.34521	1.73138		SEM	0.195322	0.237123
	Seizure 11	2.06	1.4		Seizure 11	1.77	4.59		SEM	0.475602	0.612134
	Seizure 12	1.27	1.73		Seizure 12	5.65	1.41
	Seizure 13	1.15	1.12		Seizure 13	1.1	0.95
	Seizure 14	0.95	1.2		Seizure 14	4.03	4.96
	Seizure 15	1.28	1.1		Seizure 15	1.27	1.11
	Seizure 16	1.69	1.83		Seizure 16	3.21	1.62
	Seizure 17	1.38	1.75		Seizure 17	7.87	4.4
	Seizure 18	1.37	2.15		Seizure 18	2.25	1.38
	Seizure 19	3.24	0.77		Seizure 19	7.4	3.53
	Seizure 20	1.47	1.57		Seizure 20	1.93	2.65
	Seizure 21	1.96	1.78		Seizure 21	1.15	1.46
	Seizure 22	1.88	1.64		Seizure 22	2.64	2.04
	Seizure 23	1.82	1.79		Seizure 23	2.32	2.04
	Seizure 24	3.52	2.64		Seizure 24	3.67	1.97
	Seizure 25	1.322	0.983		Seizure 25	2.25	2.21
	Seizure 26	1.134	0.984		Seizure 26	2.59	1.75
	Seizure 27	1.44	0.844		Seizure 27	5.1	2.78
	Seizure 28	1.218	1.174		Seizure 28	2.27	1.97
	Seizure 29	1.47	1.085		Seizure 29	2.77	2.08
	Seizure 30	1.559	1.129		Seizure 30	1.7	2.2
	Seizure 31	1.43	1.37		Seizure 31	3.67	1.94
	Seizure 32	1.39	1.3		Seizure 32	3.16	4.91
	Seizure 33	1.839	1.018		Seizure 33	3.46	2.12
	Seizure 34	2.202	1.445		Seizure 34	2.11	1.45
	Seizure 35	2.525	2.347		Seizure 35	3.48	2.3
	Seizure 36	0.979	1.266		Seizure 36	1.46	1.06
	Seizure 37	2.965	1.396		Seizure 37	2.11	1.85
	Seizure 38	3.631	0.967		Seizure 38	2.61	1.25
	Seizure 39	0.87	0.868		Seizure 39	2.7	1.12
	Seizure 40	2.77	1.93		Seizure 40	1.84	1.6
	Seizure 41	0.715	0.73		Seizure 41	9.81	5.18
	Seizure 42	0.848	0.76		Seizure 42	1.915	1.622
	Seizure 43	1.263	0.967		Seizure 43	1.816	1.522
	Seizure 44	1.311	0.704		Seizure 44	1.997	1.646
	Seizure 45	1.203	0.964		Seizure 45	1.67	1
	Seizure 46	1.16	0.89		Seizure 46	1.88	2.02
	Seizure 47	1.029	0.563		Seizure 47	1.92	0.98
	Seizure 48	1.799	1.929		Seizure 48	3	1.02
	Seizure 49	1.018	1.539		Seizure 49	2.704	1.14
	Seizure 50	0.79	1.4		Seizure 50	4.711	2.046
	Seizure 51	1.328	1.3		Seizure 51	4.62	1.79
	Seizure 52	4.59	4.71		Seizure 52	4	3.72
	Seizure 53	1.073	0.834		Seizure 53	1.98	3.61
	Seizure 54	1.376	0.845		Seizure 54	2.73	3.7
	Seizure 55	1.55	0.964		Seizure 55	1.84	4.77
	Seizure 56	0.845	1.821		Seizure 56	1.08	1.54
	Seizure 57	1.6	3.77		Seizure 57	1.99	1.98
	Seizure 58	8.11	5.3		Seizure 58	2	1.59
	Seizure 59	19.55	8.39		Seizure 59	2.57	1.98
	Seizure 60	8.94	4.56		Seizure 60	2.58	2.06
	Seizure 61	1.7	8.22		Seizure 61	2.1	2.31
	Seizure 62	4.89	10.85		Seizure 62	3.5	2.37
	Seizure 63	12.42	16.62
	Seizure 64	2.05	10.43
	Seizure 65	1.36	11.38
Supplementary Figure 7c
	Paired comparison 2s delay								Seizure duration (s) 2s delay
		GFP				KCC2				GFP				KCC2
		Light OFF	Light ON			Light OFF	Light ON			Light OFF	Light ON			Light OFF	Light ON
	Seizure 1	2.669	3.734		Seizure 1	5.208	3.35		Animal 1	4.873	5.875		Animal 1	7.74857	5.44986
	Seizure 2	2.141	3.453		Seizure 2	1.312	6.382		Animal 2	3.12167	3.515		Animal 2	3.08375	3.58375
	Seizure 3	3.58	5.99		Seizure 3	1.133	5.746		Animal 3	2.88717	3.34667		Animal 3	6.405	5.5825
	Seizure 4	4.15	3.38		Seizure 4	5.257	4.361		Animal 4	4.31667	4.90667		Animal 4	5.12	4.0375
	Seizure 5	3.46	4.89		Seizure 5	20.79	9.66		Animal 5	6.36737	6.56838		Animal 5	4.2325	3.62
	Seizure 6	2.06	2.57		Seizure 6	9.55	5.11		Mean	4.31318	4.84234		Animal 6	3.7775	5.4225
	Seizure 7	2.16	3.62		Seizure 7	10.99	3.54		STDV	0.950732	1.20064		Animal 7	3.07	2.964
	Seizure 8	2.68	2.72		Seizure 8	2.78	4.58		SEM	0.631916	0.634373		Mean	4.77676	4.38002
	Seizure 9	2.63	2.95		Seizure 9	2.01	3.4						STDV	1.76421	1.081
	Seizure 10	3.07	2.56		Seizure 10	3.95	4.19						SEM	0.66681	0.341843
	Seizure 11	3.07	4.75		Seizure 11	2.22	3.93
	Seizure 12	5.12	4.49		Seizure 12	3.61	2.33
	Seizure 13	4.706	5.155		Seizure 13	3.02	4.11
	Seizure 14	2.88	2.772		Seizure 14	3.38	3.39
	Seizure 15	2.757	2.343		Seizure 15	3.7	2.74
	Seizure 16	2.432	2.301		Seizure 16	3.09	5.97
	Seizure 17	2.28	2.41		Seizure 17	2.04	0.91
	Seizure 18	2.61	2.76		Seizure 18	11.29	6.85
	Seizure 19	2.04	2.43		Seizure 19	9.2	8.6
	Seizure 20	2.33	4.62		Seizure 20	9.59	4.52
	Seizure 21	4.43	4.32		Seizure 21	2.9	2.53
	Seizure 22	6.42	7.36		Seizure 22	5.3	6.59
	Seizure 23	2.1	3.04		Seizure 23	2.69	2.51
	Seizure 24	2.645	2.493		Seizure 24	5.89	2.71
	Seizure 25	2.764	2.591		Seizure 25	2.16	3.27
	Seizure 26	7.34	2.103		Seizure 26	2.99	2.6
	Seizure 27	2.49	4.1		Seizure 27	5.89	5.9
	Seizure 28	3.03	3.22		Seizure 28	5.03	5.28
	Seizure 29	10.11	12.26		Seizure 29	2.07	3.21
	Seizure 30	8.01	13.17		Seizure 30	3.85	6.27
	Seizure 31	9.61	12.86		Seizure 31	4.16	6.93
	Seizure 32	12.95	12.92		Seizure 32	2.89	3.41
					Seizure 33	2.63	2.53
					Seizure 34	2.58	2.85
					Seizure 35	3.02	2.55
					Seizure 36	4.23	3.48
Supplementary Figure 7d
	Paired comparison >2s delay								Seizure duration (s) >2s delay
		GFP				KCC2				GFP				KCC2
		Light OFF	Light ON			Light OFF	Light ON			Light OFF	Light ON			Light OFF	Light ON
	Seizure 1	6.6	6.3		Seizure 1	4.361	6.088		Animal 1	5.04182	5.73091		Animal 1	4.94736	5.27527
	Seizure 2	3.98	4.32		Seizure 2	3.35	4.54		Animal 2	4.1575	4.8		Animal 2	8.08333	9.17333
	Seizure 3	4.2	4.21		Seizure 3	4.78	5.44		Animal 3	5.7402	7.6144		Animal 3	5.01111	5.03222
	Seizure 4	4.01	3.79		Seizure 4	8.38	4.18		Animal 4	4.54333	6.82333		Animal 4	6.61963	7.41175
	Seizure 5	4.34	7.03		Seizure 5	5.45	5.37		Animal 5	5.71267	9.222		Animal 5	3.87667	4.22667
	Seizure 6	6.73	4.29		Seizure 6	4.74	5.04		Animal 6	7.53367	15.16		Animal 6	5.492	4.766
	Seizure 7	7	8.37		Seizure 7	5.49	8.24		Mean	5.45486	8.22511		Animal 7	4.83333	3.24667
	Seizure 8	4.55	4.59		Seizure 8	3.88	3.9		STDV	1.19616	3.72497		Animal 8	4.725	4.695
	Seizure 9	5.81	7.21		Seizure 9	4.44	4.07		SEM	0.488329	1.52071		Mean	5.44855	5.47836
	Seizure 10	3.42	8.28		Seizure 10	3.23	6.34						STDV	1.31642	1.90111
	Seizure 11	4.82	4.65		Seizure 11	6.32	4.82						SEM	0.465425	0.672142
	Seizure 12	3.78	3.93		Seizure 12	9.47	11.32
	Seizure 13	5.06	6.22		Seizure 13	11.22	8.71
	Seizure 14	3.19	5.51		Seizure 14	3.56	7.49
	Seizure 15	4.6	3.54		Seizure 15	4.59	3.78
	Seizure 16	3.631	4.076		Seizure 16	3.52	4.76
	Seizure 17	2.535	4.918		Seizure 17	5.04	6.6
	Seizure 18	5.525	11.978		Seizure 18	6.15	5.89
	Seizure 19	12.37	11.48		Seizure 19	5.41	2.03
	Seizure 20	4.64	5.62		Seizure 20	3.59	6.88
	Seizure 21	5.23	6.19		Seizure 21	4.15	5.69
	Seizure 22	4.92	6		Seizure 22	5.95	3.93
	Seizure 23	3.48	8.28		Seizure 23	6.7	5.73
	Seizure 24	4.183	6.196		Seizure 24	4.227	3.354
	Seizure 25	4.005	11.29		Seizure 25	2.87	4.86
	Seizure 26	8.95	10.18		Seizure 26	4.81	4.74
	Seizure 27	6.05	16.88		Seizure 27	5.2	3.98
	Seizure 28	8.89	13.51		Seizure 28	4.52	3.71
	Seizure 29	4.13	15.09		Seizure 29	9.57	8.6
					Seizure 30	3.04	14.81
					Seizure 31	18.72	15.24
					Seizure 32	4.56	4.46
					Seizure 33	3.81	3.68
					Seizure 34	3.26	4.54
					Seizure 35	8.81	4.15
					Seizure 36	6.22	7.39
					Seizure 37	7.02	7.05
					Seizure 38	4.38	4.59
					Seizure 39	3.81	4.73
					Seizure 40	3.01	3.4
					Seizure 41	4.23	2.7
					Seizure 42	2.73	4.05
					Seizure 43	9.93	4.94
					Seizure 44	3.45	3.39
					Seizure 45	8.53	3.15
					Seizure 46	2.52	3.2
					Seizure 47	4.13	3.63
					Seizure 48	4.51	3.98
					Seizure 49	6.58	6.52
					Seizure 50	3.68	4.65
